# Supplementary material for: ATM controls meiotic DNA double-strand break formation and recombination and affects synaptonemal complex organization in plants
Source: Plant Cell. 2021 Feb 5;33(5):1633–56. doi: 10.1093/plcell/koab045 (PMC8254504; doi:10.1093/plcell/koab045)
Supplement: koab045_Supplementary_Data [file koab045_supplementary_data.zip]

Archive with 5 entries (5 files):
- tpc.00768.2020-s01.xlsx
- tpc.00768.2020-s02.xlsx
- tpc.00768.2020-s03.pdf
- tpc.00768.2020-s04.pdf
- tpc.00768.2020-s06.pdf
