# Supplementary material for: ATM controls meiotic DNA double-strand break formation and recombination and affects synaptonemal complex organization in plants
Source: Plant Cell. 2021 Feb 5;33(5):1633–56. doi: 10.1093/plcell/koab045 (PMC8254504; doi:10.1093/plcell/koab045)
Supplement: koab045_Supplementary_Data [file koab045_supplementary_data.zip › tpc.00768.2020-s01.xlsx]

## Sheet: Supplemental DS1
Supplemental data, Kurzbauer et al. (2021). ATM controls Arabidopsis meiosis. Plant Cell.
Supplemental Data Set 1. Oligonucleotides used for SNP confirmation.
Name	Sequence (5′ -> 3′)
65483_2_1_1_f	GAG AAG CCG TGT TGT CAA GG
65483_2_1_1_r	AAA TGA CGG TGG ATT GGC GA
65483_2_1_2_f	AGG TTC TGT GAG TTT ATC TCC GT
65483_2_1_2_r	ATG TGT CCT GGG GAA AGA ACG
65483_3_1_2_f	AGA GGG GTT GAA GTC TCC TA
65483_3_1_2_r	TTG ACA TAT CAA ACG ACA CAC AA
65483_3_2_1_f	TGT GTA CGG GGT TCA CAC TC
65483_3_2_1_r	ATG GAA CTA GAC TGC ACG CC
65483_4_1_2_f	GCC TTC GCT CAA CTC AAC ACT
65483_4_1_2_r	AAT AAG GCT TTG GCC CAC ATC A
65483_5_1_1_f	TGT CAC TTT CTC CAA GCC CT
65483_5_1_1_r	TCC GTA GAA TGC GAA GCC AG
65483_5_1_2_f	AAC GAT GTG CTT TCA GTT GC
65483_5_1_2_r	CAC ATA GCG TGA CCC AAA GGA
65486_1_1_1_f	TGC AGT ACA TCG CTG CAA CC
65486_1_1_1_r	CAC CAA CTT GTC GAC ATC CG
65486_1_1_2_f	TAG GTG CAG TCA TAC AGT GAG AA
65486_1_1_2_r	CGT TGT GGA GGG CAT TTC AT
65486_1_2_1_f	TGC GCG AAC TCA TCT CTG TT
65486_1_2_1_r	GGA GAT CGA ACA TCG TCT GGA
65486_1_2_2_f	CCA GAC GAT GTT CGA TCT CC
65486_1_2_2_r	TCC TCC GTA AGA TTC TGC ATC C
65486_1_3_1_f	CCG GTT ACG TGT TCC TGG TTA
65486_1_3_1_r	ACA TGT GAC GTG AGT TCT GGT
65486_1_3_2_f	TGT ATG TTG ATT ACT CTT GAG CTT
65486_1_3_2_r	GGC TCA GTT CCT CCC TCA CTT
65486_4_1_1_f	TCA GCT TTC TCA TAA CCA TCT CCA
65486_4_1_1_r	GTG AAG ATT GAT CGT TAA ACC CCA
65486_4_1_2_f	TGC TTT TTG GTA TGA GCC CCA
65486_4_1_2_r	ACG AGA GGA GCT ATC ATG TGC
65489_1_1_2_f	TTG AGG TAA TCC TCA GCA ACC A
65489_1_1_2_r	AGT AAA CTG TGT GCA GTG TAA GC
65489_3_1_1_f	GCG TAC ATG ACT TCG GAG TTT
65489_3_1_1_r	AAC ATG AGA CAA ACA AGG GCA
65489_3_2_2_f	CTC ACG ATA AAC ATT GCT GAC TCC A
65489_3_2_2_r	GAA TAC GTT AAG TCA TTA ATC TAG TCG
65489_4_1_1_f	GGC GCC GTA AAA GAC TGC AA
65489_4_1_1_r	TTT GGA AAA GAT TAG AAC AGC GGA
65489_5_1_1_f	CAA TAG AGT GTA CCG TCT TCG
65489_5_1_1_r	CTC CGA TCT GTG TCG TTC CAG
65489_5_1_2_f	CAA CAG GAT CTC TTA AGT GTA TGA
65489_5_1_2_r	TCT TTG TTA CAT GGA ATT GAT AGT C
65492_1_1_2_f	AGA CAA TCA TCA ACC TCA TGG T
65492_1_1_2_r	CCC CAT CTA TTG ATC CTG GTC
65492_1_2_1_f	AAT GGA CAA TCT TAC TGG CAG TTT
65492_1_2_1_r	CGT AGA AAG GGA TCA AGT TGG GG
65492_1_2_2_f	CCA AAC GGA GGC GTA ACA TC
65492_1_2_2_r	CTA CGG TCA TTT TCT CGA CGT G
65492_4_1_2_f	TTG GCA AGT GGC AGT CTG AT
65492_4_1_2_r	AGA ACA CAA GTG GAT TGG ACT CA
65492_4_2_1_f	GAG GCA TGG GCT TCA CCT CT
65492_4_2_1_r	CTT TTA CTA CCC TGC AAA AAG ACC A
65492_4_2_2_f	TTT TGG TCT TTT TGC AGG GTA G
65492_4_2_2_r	CCG CAT ATG TAG GTT GAC TAG GT
65495_2_1_1_f	ACG CAA ATA TAC ATT ATC CTT AAC C
65495_2_1_1_r	GCA TGC AAA GTA CAA AAC CAA TG
65495_2_1_2_f	CCG TGA AGT CCA TTA CGT AGA A
65495_2_1_2_r	TGC TTG CTT GTG TCG TAG GT
65495_2_2_1_f	ATG GGT GAT GGG TCT CGA A
65495_2_2_1_r	TGC ACA AAG AAA CGA AGT CAA GA
65495_2_2_2_f	ACA GTA TCT CTG TGA AAT CGT TA
65495_2_2_2_r	ACA GAG GAG CAA GAC GTT TC
65495_3_1_1_f	CCA CCT TTA CCC ACC ACG AA
65495_3_1_1_r	ATG GAC ACT CTC AGG TCC GA
65495_3_1_2_f	GAG GAG GAT GCA AAG ACC GT
65495_3_1_2_r	GGG CTT TAC CTG GTC TCA CG
65495_3_2_1_f	AGG GGA TAT TGA CAT GCT CTG T
65495_3_2_1_r	TAG CAT ATT CGG GTG CGA CA
65495_3_2_2_f	GCA GGC AAG AAA TCC ACT TG
65495_3_2_2_r	GAG CTC TTA CCT GAT GGA GAC C
65495_5_1_1_f	GGA TGC GAC CAC TTT CAT GC
65495_5_1_1_r	CTA CTT GTG CCG ACG ATC CG
65495_5_1_2_f	TCA CAC TAC CTC GCA CAA CA
65495_5_1_2_r	AAG ACG AAC AGT CCA TAC CCT
65509_1_1_1_f	GTT ACC GGA AGC ACC GTA GT
65509_1_1_1_r	CGG AGG TAA CGG TCG ATC TC
65509_1_1_2_f	TGA AAA CTA ACA AGA CCA CTA GTT C
65509_1_1_2_r	AGC CAC AAC TAA CCT CAG AAG A
65509_3_1_1_f	GGA GAA TCT TTC TCG AGC AGC
65509_3_1_1_r	GGC TAC GAT GTA ACT AGT CGC T
65509_3_1_2_f	TAC AGA AAC CCT TGG CTG GA
65509_3_1_2_r	TCT TGC AAG TTC CTG ACT CGT
65509_3_2_2_f	GGG GGC ATT TCC TGC TAC AA
65509_3_2_2_r	CAC GAG GTG CTT GTA GTC CTT
65509_3_3_1_f	TAG GTC GAA TCC TTC GCT GC
65509_3_3_1_r	CAA GAT TTG GCT TTA GGA GCG T
65509_3_3_2_f	TCA CCA ACG TGC CTA ATT CC
65509_3_3_2_r	TAT AAC CGG CCC AAC CGT TA
65509_5_1_1_f	ACC TCG CTA GGG TTT TGC TTA T
65509_5_1_1_r	TAA GTG GAG CCT TGT GCA GC
65509_5_1_2_f	TCT TTG TTG CTG CAC AAG GCT
65509_5_1_2_r	CAC CAT GTA AAC AAG CTC CTC G
65509_5_2_1_f	CGC CCG TGA ACT TAG CAC T
65509_5_2_1_r	TTC GAA AAA GGT GAA ATG GTA GAA A
65509_5_2_2_f	ATC GCT TGA AGT CAT CCC TCC
65509_5_2_2_r	CTG CAG AGC AAC GTC AGA AG
65513_1_1_1_f	TCT GGT ACT AAC AAT CTG TTT TGC
65513_1_1_1_r	GAG CAA GGT ATT CAC TTG GAA CA
65513_1_1_2_f	CTT CTC TTA GAC GAA ATC GTG GC
65513_1_1_2_r	ATG TAG AAA CAA CGA CAT GCG A
65513_1_2_1_f	CAC TTC AGT TGG CGG TCC TA
65513_1_2_1_r	CGT TAC CAA AAT GAT ATT GCA CCA
65513_1_2_2_f	GAT ATC CGC CGG AAA ATT CGT
65513_1_2_2_r	CTT AGA GCT CTT CGA ACC GGA
65513_1_3_1_f	AGC ATA CGA CTC GGT GGA CTA
65513_1_3_1_r	TGG TTA TGG CTA TCT TTG TGA GTA A
65516_1_1_1_f	CAT GAA AAG AGT TAC TGG GGC G
65516_1_1_1_r	GAA GAA CCA ATC TTG ACG AAG T
65516_1_1_2_f	CCC ACA ATC TCA TTG GCG GT
65516_1_1_2_r	AGT ATA CCC CTG TCG ACG GAC
65516_2_1_1_f	TAC GTG TTT CTC TTC GGG CAA
65516_2_1_1_r	CCA CCA ATG GCT ATA ACC GGA
65516_2_1_2_f	TCA TCA CTT TCA TGG GAC CAG
65516_2_1_2_r	ACC TGT GGA GTC GTG AAT GC
65516_3_1_1_f	AGT TGG TCA CTA GGA TTC AGC A
65516_3_1_1_r	GTT GAC TCC AAC TTG TGC TCA T
65516_3_1_2_f	AAT GTT CTG TGC CAC ACT CAC
65516_3_1_2_r	AAT AAG CCA ACA CCG ATT CTC TG
65516_3_2_1_f	CTC TCC TAA CTG TAT CCG TGA AGG
65516_3_2_1_r	CAT CGC AGC TCA GAA TCC GAA
65516_3_2_2_f	GTC CAA GGG AAA TTC GCC AAG
65516_3_2_2_r	ACA GAA AAC AAC ATG CAA GAT CCA
65516_4_2_1_f	TAA AAG GAT GCG GTA TAC GAC T
65516_4_2_1_r	TTA CCC GCA TTC GCT TAC TAC
65516_4_2_2_f	AGA TTG ACA TAT CTA CTC TAT GCT T
65516_4_2_2_r	TGC TGA CTT ATA TTG GGA GCG
65516_5_1_1_f	AGG CCT TGA CGC TTG AAC TTA G
65516_5_1_1_r	AGT TTC TTG CGC TGA TAT CTT GG
65516_5_1_2_f	CAC CGG ACG ATG TAT TGA GAC
65516_5_1_2_r	CGT CCA CTG TGA ACT CCG TTA
65519_1_1_1_f	GAG TCT TCA TTT GGG GCA ACA TC
65519_1_1_1_r	AGC GGC AGG TAT ATA GTC TTG TT
65519_1_1_2_f	TTG GGC TTC TGT TAC CGG AC
65519_1_1_2_r	TCC AAA TGT TAC CAA AGC CTC C
65519_3_1_1_f	CCC CCG AGA GAT CTT TGT GAC
65519_3_1_1_r	TGC AGC AGT TCA CGA ATC CA
65519_3_1_2_f	TTA CAG GAC CTG AAG CCC CA
65519_3_1_2_r	TGG TTT CCT AAT CAG GCG ATG
65519_3_2_1_f	AGT ACG CGC CGT TTA GGT AT
65519_3_2_1_r	GCG TCG TTT TGA ATT CGT TTC CT
65519_3_2_2_f	GTA GAC GTC AAG CCG GTC G
65519_3_2_2_r	TCG CCG GAA ACT AAT AAG GC
65519_4_1_1_f	GAG TGT ACT CTG ACA CCA TAG C
65519_4_1_1_r	AAA GTT GTT TAA TGA GGA TGT TCT T
65519_4_1_2_f	CTC ATT CTC TCC CCT GTT GCG
65519_4_1_2_r	AAG AGG TGA TGT CCA TGA CAC G
65519_5_1_1_f	GTA TGT GGG AAC GCC TGA GT
65519_5_1_1_r	ATG TTC CCT TGC GAA ACA CG
65519_5_1_2_f	ACG TCG TCT GTT GCA GCA TTA
65519_5_1_2_r	AAA ATC GGC GGC CAT GTC TT
65524_1_1_1_f	TCG CGA GTG CTT GAC TTA TCG
65524_1_1_1_r	GCA CTG ACC CTA ACG CTC C
65524_1_1_2_f	TGG AAT GCA TCA TAA AGC TCC CT
65524_1_1_2_r	AAA GCC TCT CGT CAA CTC CG
65524_1_2_1_f	CAA TGC TGC CTC GTC CTA AGA T
65524_1_2_1_r	TGC TCT TGC AAA GGT CAC TCT A
65524_1_2_2_f	CCC GGA TTT GAT TCC ACC AG
65524_1_2_2_r	GCC TCG GTT TGA AGC GGA AA
65524_5_1_1_f	AAC GTG AAC CAC CAA CTC TTT AC
65524_5_1_1_r	TAC TGA ACA GAG AGC ATT GCG T
65524_5_2_2_f	CTT GTG ATT GAA GGT AAA GTA CTA A
65524_5_2_2_r	AAA AAG CCT GGT ATA TCC GTT
