# Supplementary material for: ATM controls meiotic DNA double-strand break formation and recombination and affects synaptonemal complex organization in plants
Source: Plant Cell. 2021 Feb 5;33(5):1633–56. doi: 10.1093/plcell/koab045 (PMC8254504; doi:10.1093/plcell/koab045)
Supplement: koab045_Supplementary_Data [file koab045_supplementary_data.zip › tpc.00768.2020-s02.xlsx]

## Sheet: Figure 1
Supplemental data, Kurzbauer et al. (2021). ATM controls Arabidopsis meiosis. Plant Cell.
Supplemental Data Set 2. Summary of statistical analyses.
Figure 1
Mann Whitney test
P value	<0,0001
Exact or approximate P value?	Approximate
P value summary	****
Significantly different (P < 0.05)?	Yes
One- or two-tailed P value?	Two-tailed
Sum of ranks in column C,D	29949 , 11380
Mann-Whitney U	3379
Difference between medians
Median of column C	4,000, n=161
Median of column D	0,000, n=126
Difference: Actual	-4
Difference: Hodges-Lehmann	-3

## Sheet: Figure 2
Supplemental data, Kurzbauer et al. (2021). ATM controls Arabidopsis meiosis. Plant Cell.
Supplemental Data Set 2. Summary of statistical analyses.
Figure 2
Figure 2A								Figure 2B
Unpaired t test								Unpaired t test
P value	0.0086							P value	<0,0001
P value summary	**							P value summary	****
Significantly different (P < 0.05)?	Yes							Significantly different (P < 0.05)?	Yes
One- or two-tailed P value?	Two-tailed							One- or two-tailed P value?	Two-tailed
t, df	t=2,791, df=34							t, df	t=7,264, df=29
How big is the difference?								How big is the difference?
Mean of column A	222.8							Mean of column A	184.7
Mean of column B	268.4							Mean of column B	321.5
Difference between means (B - A) ± SEM	45,61 ± 16,34							Difference between means (B - A) ± SEM	136,8 ± 18,83
95% confidence interval	12,40 to 78,83							95% confidence interval	98,27 to 175,3
R squared (eta squared)	0.1864							R squared (eta squared)	0.6453
F test to compare variances								F test to compare variances
F, DFn, Dfd	1,449, 17, 17							F, DFn, Dfd	4,284, 9, 20
P value	0.4526							P value	0.0065
P value summary	ns							P value summary	**
Significantly different (P < 0.05)?	No							Significantly different (P < 0.05)?	Yes
Data analyzed								Data analyzed
Sample size, column A	18							Sample size, column A	21
Sample size, column B	18							Sample size, column B	10

## Sheet: Figure 3
Supplemental data, Kurzbauer et al. (2021). ATM controls Arabidopsis meiosis. Plant Cell.
Supplemental Data Set 2. Summary of statistical analyses.
Figure 3B
Figure 3B
Mann Whitney test
P value	<0,0001
Exact or approximate P value?	Exact
P value summary	****
Significantly different (P < 0.05)?	Yes
One- or two-tailed P value?	Two-tailed
Sum of ranks in column A,B	4686 , 2696
Mann-Whitney U	220.5
Difference between medians
Median of column A	10,00, n=94
Median of column B	25,00, n=27
Difference: Actual	15
Difference: Hodges-Lehmann	13
Figure 3D
Mann Whitney test
P value	0.0286
Exact or approximate P value?	Exact
P value summary	*
Significantly different (P < 0.05)?	Yes
One- or two-tailed P value?	Two-tailed
Sum of ranks in column A,B	10 , 26
Mann-Whitney U	0
Difference between medians
Median of column A	1,000, n=4
Median of column B	2,086, n=4
Difference: Actual	1.086
Difference: Hodges-Lehmann	1.086

## Sheet: Figure 4
Supplemental data, Kurzbauer et al. (2021). ATM controls Arabidopsis meiosis. Plant Cell.
Supplemental Data Set 2. Summary of statistical analyses.
Figure 4
Figure 4A
Table Analyzed	tetrad data I2a				Table Analyzed	tetrad data I2b				Table Analyzed	tetrad data I5c				Table Analyzed	tetrad data I5d
P value and statistical significance					P value and statistical significance					P value and statistical significance					P value and statistical significance
Test	Fisher's exact test				Test	Fisher's exact test				Test	Fisher's exact test				Test	Fisher's exact test
P value	<0,0001				P value	0.0696				P value	0.0669				P value	0.004
P value summary	****				P value summary	ns				P value summary	ns				P value summary	**
One- or two-sided	Two-sided				One- or two-sided	Two-sided				One- or two-sided	Two-sided				One- or two-sided	Two-sided
Statistically significant (P < 0.05)?	Yes				Statistically significant (P < 0.05)?	No				Statistically significant (P < 0.05)?	No				Statistically significant (P < 0.05)?	Yes
Data analyzed	recombinant	non-recombinant	Total		Data analyzed	recombinant	non-recombinant	Total		Data analyzed	recombinant	non-recombinant	Total		Data analyzed	recombinant	non-recombinant	Total
wild type	267	4275	4542		wild type	408	4134	4542		wild type	533	4149	4682		wild type	566	4116	4682
atm-2	58	477	535		atm-2	61	474	535		atm-2	96	600	696		atm-2	112	584	696
Total	325	4752	5077		Total	469	4608	5077		Total	629	4749	5378		Total	678	4700	5378
Percentage of row total	recombinant	non-recombinant			Percentage of row total	recombinant	non-recombinant			Percentage of row total	recombinant	non-recombinant			Percentage of row total	recombinant	non-recombinant
wild type	5,88%	94,12%			wild type	8,98%	91,02%			wild type	11,38%	88,62%			wild type	12,09%	87,91%
atm-2	10,84%	89,16%			atm-2	11,40%	88,60%			atm-2	13,79%	86,21%			atm-2	16,09%	83,91%
Percentage of column total	recombinant	non-recombinant			Percentage of column total	recombinant	non-recombinant			Percentage of column total	recombinant	non-recombinant			Percentage of column total	recombinant	non-recombinant
wild type	82,15%	89,96%			wild type	86,99%	89,71%			wild type	84,74%	87,37%			wild type	83,48%	87,57%
atm-2	17,85%	10,04%			atm-2	13,01%	10,29%			atm-2	15,26%	12,63%			atm-2	16,52%	12,43%
Percentage of grand total	recombinant	non-recombinant			Percentage of grand total	recombinant	non-recombinant			Percentage of grand total	recombinant	non-recombinant			Percentage of grand total	recombinant	non-recombinant
wild type	5,26%	84,20%			wild type	8,04%	81,43%			wild type	9,91%	77,15%			wild type	10,52%	76,53%
atm-2	1,14%	9,40%			atm-2	1,20%	9,34%			atm-2	1,79%	11,16%			atm-2	2,08%	10,86%

## Sheet: Figure 5
Supplemental data, Kurzbauer et al. (2021). ATM controls Arabidopsis meiosis. Plant Cell.
Supplemental Data Set 2. Summary of statistical analyses.
Figure 5
Figure 5B
Unpaired t test
P value	<0,0001
P value summary	****
Significantly different (P < 0.05)?	Yes
One- or two-tailed P value?	Two-tailed
t, df	t=4,939, df=64
How big is the difference?
Mean of column A	8.733
Mean of column B	10.43
Difference between means (B - A) ± SEM	1,695 ± 0,3432
95% confidence interval	1,010 to 2,381
R squared (eta squared)	0.276
F test to compare variances
F, DFn, Dfd	1,026, 44, 20
P value	0.9853
P value summary	ns
Significantly different (P < 0.05)?	No
Data analyzed
Sample size, column A	45
Sample size, column B	21
Figure 5C
Unpaired t test
P value	0.0996
P value summary	ns
Significantly different (P < 0.05)?	No
One- or two-tailed P value?	Two-tailed
t, df	t=1,667, df=78
How big is the difference?
Mean of column A	5.194
Mean of column B	5.795
Difference between means (B - A) ± SEM	0,6010 ± 0,3606
95% confidence interval	-0,1168 to 1,319
R squared (eta squared)	0.03439
F test to compare variances
F, DFn, Dfd	1,031, 35, 43
P value	0.9152
P value summary	ns
Significantly different (P < 0.05)?	No
Data analyzed
Sample size, column A	36
Sample size, column B	45
Figure 5D - short
Unpaired t test
P value	0.9332
P value summary	ns
Significantly different (P < 0.05)?	No
One- or two-tailed P value?	Two-tailed
t, df	t=0,08406, df=78
How big is the difference?
Mean of column A	1.611
Mean of column B	1.591
Difference between means (B - A) ± SEM	-0,02020 ± 0,2403
95% confidence interval	-0,4986 to 0,4582
R squared (eta squared)	9.059e-05
F test to compare variances
F, DFn, Dfd	1,172, 43, 35
P value	0.6332
P value summary	ns
Significantly different (P < 0.05)?	No
Data analyzed
Sample size, column A	36
Sample size, column B	45
Figure 5D - long
Unpaired t test
P value	0.0395
P value summary	*
Significantly different (P < 0.05)?	Yes
One- or two-tailed P value?	Two-tailed
t, df	t=2,094, df=78
How big is the difference?
Mean of column A	3.583
Mean of column B	4.205
Difference between means (B - A) ± SEM	0,6212 ± 0,2967
95% confidence interval	0,03063 to 1,212
R squared (eta squared)	0.05323
F test to compare variances
F, DFn, Dfd	1,054, 35, 43
P value	0.8628
P value summary	ns
Significantly different (P < 0.05)?	No
Data analyzed
Sample size, column A	36
Sample size, column B	45

## Sheet: Figure 6
Supplemental data, Kurzbauer et al. (2021). ATM controls Arabidopsis meiosis. Plant Cell.
Supplemental Data Set 2. Summary of statistical analyses.
Figure 6
Figure 6A
Unpaired t test
P value	0.2173
P value summary	ns
Significantly different (P < 0.05)?	No
One- or two-tailed P value?	Two-tailed
t, df	t=1,238, df=181
How big is the difference?
Mean of column A	10.29
Mean of column B	10.64
Difference between means (B - A) ± SEM	0,3480 ± 0,2811
95% confidence interval	-0,2066 to 0,9026
R squared (eta squared)	0.008397
F test to compare variances
F, DFn, Dfd	1,686, 110, 71
P value	0.0189
P value summary	*
Significantly different (P < 0.05)?	Yes
Data analyzed
Sample size, column A	72
Sample size, column B	111
Figure 6B - msh4
P value and statistical significance					P value and statistical significance
Test	Fisher's exact test				Test	Fisher's exact test
P value	<0,0001				P value	<0,0001
P value summary	****				P value summary	****
One- or two-sided	Two-sided				One- or two-sided	Two-sided
Statistically significant (P < 0.05)?	Yes				Statistically significant (P < 0.05)?	Yes
Data analyzed	recombinant	non-recombinant	Total		Data analyzed	recombinant	non-recombinant	Total
wild type	271	4111	4382		atm-2	291	2423	2714
atm-2	291	2423	2714		atm-2 msh4	118	1567	1685
Total	562	6534	7096		Total	409	3990	4399
Percentage of row total	recombinant	non-recombinant			Percentage of row total	recombinant	non-recombinant
wild type	6,18%	93,82%			atm-2	10,72%	89,28%
atm-2	10,72%	89,28%			atm-2 msh4	7,00%	93,00%
Percentage of column total	recombinant	non-recombinant			Percentage of column total	recombinant	non-recombinant
wild type	48,22%	62,92%			atm-2	71,15%	60,73%
atm-2	51,78%	37,08%			atm-2 msh4	28,85%	39,27%
Percentage of grand total	recombinant	non-recombinant			Percentage of grand total	recombinant	non-recombinant
wild type	3,82%	57,93%			atm-2	6,62%	55,08%
atm-2	4,10%	34,15%			atm-2 msh4	2,68%	35,62%
Figure 6B - mus81
P value and statistical significance					P value and statistical significance
Test	Fisher's exact test				Test	Fisher's exact test
P value	<0,0001				P value	<0,0001
P value summary	****				P value summary	****
One- or two-sided	Two-sided				One- or two-sided	Two-sided
Statistically significant (P < 0.05)?	Yes				Statistically significant (P < 0.05)?	Yes
Data analyzed	recombinant	non-recombinant	Total		Data analyzed	recombinant	non-recombinant	Total
wild type	662	11316	11978		atm-2	569	4836	5405
atm-2	569	4836	5405		atm-2 mus81-2	279	3851	4130
Total	1231	16152	17383		Total	848	8687	9535
Percentage of row total	recombinant	non-recombinant			Percentage of row total	recombinant	non-recombinant
wild type	5,53%	94,47%			atm-2	10,53%	89,47%
atm-2	10,53%	89,47%			atm-2 mus81-2	6,76%	93,24%
Percentage of column total	recombinant	non-recombinant			Percentage of column total	recombinant	non-recombinant
wild type	53,78%	70,06%			atm-2	67,10%	55,67%
atm-2	46,22%	29,94%			atm-2 mus81-2	32,90%	44,33%
Percentage of grand total	recombinant	non-recombinant			Percentage of grand total	recombinant	non-recombinant
wild type	3,81%	65,10%			atm-2	5,97%	50,72%
atm-2	3,27%	27,82%			atm-2 mus81-2	2,93%	40,39%

## Sheet: Figure 7
Supplemental data, Kurzbauer et al. (2021). ATM controls Arabidopsis meiosis. Plant Cell.
Supplemental Data Set 2. Summary of statistical analyses.
Figure 7
Figure 7B
Unpaired t test
P value	0.039
P value summary	*
Significantly different (P < 0.05)?	Yes
One- or two-tailed P value?	Two-tailed
t, df	t=2,153, df=32
How big is the difference?
Mean of column F	152.9
Mean of column G	176.8
Difference between means (G - F) ± SEM	23,86 ± 11,08
95% confidence interval	1,283 to 46,43
R squared (eta squared)	0.1265
F test to compare variances
F, DFn, Dfd	5,678, 18, 14
P value	0.002
P value summary	**
Significantly different (P < 0.05)?	Yes
Data analyzed
Sample size, column F	15
Sample size, column G	19
Figure 7D - C1
Unpaired t test
P value	0.0122
P value summary	*
Significantly different (P < 0.05)?	Yes
One- or two-tailed P value?	Two-tailed
t, df	t=2,632, df=38
How big is the difference?
Mean of column A	7.718
Mean of column B	9.545
Difference between means (B - A) ± SEM	1,827 ± 0,6941
95% confidence interval	0,4214 to 3,232
R squared (eta squared)	0.1541
F test to compare variances
F, DFn, Dfd	5,261, 19, 19
P value	0.0007
P value summary	***
Significantly different (P < 0.05)?	Yes
Data analyzed
Sample size, column A	20
Sample size, column B	20
Figure 7D - C5
Unpaired t test
P value	0.0228
P value summary	*
Significantly different (P < 0.05)?	Yes
One- or two-tailed P value?	Two-tailed
t, df	t=2,364, df=42
How big is the difference?
Mean of column A	8.641
Mean of column B	10.18
Difference between means (B - A) ± SEM	1,539 ± 0,6512
95% confidence interval	0,2250 to 2,853
R squared (eta squared)	0.1174
F test to compare variances
F, DFn, Dfd	5,574, 19, 23
P value	0.0002
P value summary	***
Significantly different (P < 0.05)?	Yes
Data analyzed
Sample size, column A	24
Sample size, column B	20
Figure 7F
Unpaired t test
P value	<0,0001
P value summary	****
Significantly different (P < 0.05)?	Yes
One- or two-tailed P value?	Two-tailed
t, df	t=4,444, df=302
How big is the difference?
Mean of column A	692.2
Mean of column B	610.8
Difference between means (B - A) ± SEM	-81,41 ± 18,32
95% confidence interval	-117,5 to -45,36
R squared (eta squared)	0.06137
F test to compare variances
F, DFn, Dfd	1,408, 195, 107
P value	0.0509
P value summary	ns
Significantly different (P < 0.05)?	No
Data analyzed
Sample size, column A	196
Sample size, column B	108

## Sheet: Figure 8
Supplemental data, Kurzbauer et al. (2021). ATM controls Arabidopsis meiosis. Plant Cell.
Supplemental Data Set 2. Summary of statistical analyses.
Figure 8
Figure 8B - ASY3
Mann Whitney test
P value	<0,0001
Exact or approximate P value?	Approximate
P value summary	****
Significantly different (P < 0.05)?	Yes
One- or two-tailed P value?	Two-tailed
Sum of ranks in column A,B	152503 , 86583
Mann-Whitney U	33675
Difference between medians
Median of column A	134,0, n=487
Median of column B	151,0, n=204
Difference: Actual	17
Difference: Hodges-Lehmann	17
Figure 8B - ZYP1
Mann Whitney test
P value	0.0025
Exact or approximate P value?	Exact
P value summary	**
Significantly different (P < 0.05)?	Yes
One- or two-tailed P value?	Two-tailed
Sum of ranks in column A,B	6044 , 9887
Mann-Whitney U	2884
Difference between medians
Median of column A	123,0, n=79
Median of column B	133,0, n=99
Difference: Actual	10
Difference: Hodges-Lehmann	10

## Sheet: Supp. Figure 1
Supplemental data, Kurzbauer et al. (2021). ATM controls Arabidopsis meiosis. Plant Cell.
Supplemental Data Set 2. Summary of statistical analyses.
Supplemental Figure 1
Supplemental Figure 1B
Mann Whitney test
P value	<0,0001
Exact or approximate P value?	Exact
P value summary	****
Significantly different (P < 0.05)?	Yes
One- or two-tailed P value?	Two-tailed
Sum of ranks in column E,F	9828 , 7750
Mann-Whitney U	0
Difference between medians
Median of column E	49,00, n=63
Median of column F	4,000, n=124
Difference: Actual	-45
Difference: Hodges-Lehmann	-45

## Sheet: Supp. Figure 3
Supplemental data, Kurzbauer et al. (2021). ATM controls Arabidopsis meiosis. Plant Cell.
Supplemental Data Set 2. Summary of statistical analyses.
Supplemental Figure 3
Unpaired t test
P value	<0,0001
P value summary	****
Significantly different (P < 0.05)?	Yes
One- or two-tailed P value?	Two-tailed
t, df	t=4,769, df=25
How big is the difference?
Mean of column A	222.8
Mean of column B	278.5
Difference between means (B - A) ± SEM	55,65 ± 11,67
95% confidence interval	31,62 to 79,69
R squared (eta squared)	0.4764
F test to compare variances
F, DFn, Dfd	2,297, 13, 12
P value	0.16
P value summary	ns
Significantly different (P < 0.05)?	No
Data analyzed
Sample size, column A	13
Sample size, column B	14

[truncated: 4 more sheets: Supp. Figure 4, Supp. Figure 6, Supp. Figure 8, Supp. Figure 9]
